# Supplementary material for: Adolescent Mental Health during the COVID-19 Pandemic: The Interplay of Age, Gender, and Mental Health Outcomes in Two Consecutive Cross-Sectional Surveys in Northern Italy
Source: Behav Sci (Basel). 2023 Aug 1;13(8):643. doi: 10.3390/bs13080643 (PMC10451173; doi:10.3390/bs13080643)
Supplement: Supplementary file 1 [file behavsci-13-00643-s001.zip]

Archive with 1 entries (1 files):
- behavsci-2529043-supplementary.pdf
